# Supplementary material for: High-Performance Infrared Photodetectors Based on Graphene Nanoribbon Vertical Heterojunctions via Dissociated Double-Walled Carbon Nanotubes
Source: Nanomaterials (Basel). 2026 May 19;16(10):625. doi: 10.3390/nano16100625 (PMC13210341; doi:10.3390/nano16100625)
Supplement: Supplementary file 1 [file nanomaterials-16-00625-s001.zip]

Archive with 1 entries (1 files):
- nanomaterials-4295767-supplementary.pdf
